# Supplementary material for: Mortality Prediction Model before Surgery for Acute Mesenteric Infarction: A Population-Based Study
Source: J Clin Med. 2022 Oct 8;11(19):5937. doi: 10.3390/jcm11195937 (PMC9571294; doi:10.3390/jcm11195937)
Supplement: Supplementary file 1 [file jcm-11-05937-s001.zip]

Archive with 1 entries (1 files):
- jcm-1917487-supplementary.pdf
